# Supplementary material for: 5-Iodo­pyrimidin-2-amine
Source: Acta Crystallogr Sect E Struct Rep Online. 2010 May 26;66(Pt 6):o1464. doi: 10.1107/S1600536810019124 (PMC2979631; doi:10.1107/S1600536810019124)
Supplement: Supplementary file 2 [file e-66-o1464-Isup2.hkl]

# 
# h,k,l, Fc-squared, Fo-squared, sigma(Fo-squared) and status flag 
# 
data_I
_shelx_title ' CYCU0781 in Cmca' 
_shelx_refln_list_code          4 
_shelx_F_calc_maximum      416.24 
_exptl_crystal_F_000       816.00 
_reflns_d_resolution_high  0.8409 
 
loop_ 
 _symmetry_equiv_pos_as_xyz 
 'x, y, z' 
 '-x, -y+1/2, z+1/2' 
 '-x, y+1/2, -z+1/2' 
 'x, -y, -z' 
 'x+1/2, y+1/2, z' 
 '-x+1/2, -y+1, z+1/2' 
 '-x+1/2, y+1, -z+1/2' 
 'x+1/2, -y+1/2, -z' 
 '-x, -y, -z' 
 'x, y-1/2, -z-1/2' 
 'x, -y-1/2, z-1/2' 
 '-x, y, z' 
 '-x+1/2, -y+1/2, -z' 
 'x+1/2, y, -z-1/2' 
 'x+1/2, -y, z-1/2' 
 '-x+1/2, y+1/2, z' 
 
_cell_length_a     7.9088 
_cell_length_b     8.3617 
_cell_length_c    18.3821 
_cell_angle_alpha  90.000 
_cell_angle_beta   90.000 
_cell_angle_gamma  90.000 
 
_shelx_F_squared_multiplier     1.000 
 
loop_ 
 _refln_index_h 
 _refln_index_k 
 _refln_index_l 
 _refln_F_squared_calc 
 _refln_F_squared_meas 
 _refln_F_squared_sigma 
 _refln_observed_status 
   2   0   0   173252.30   153091.88    518.57 o 
   4   0   0    61237.62    55239.36    339.02 o 
   6   0   0    56942.77    52724.94    393.77 o 
   8   0   0    16576.47    17005.88    218.07 o 
   0   2   0    95678.10   103420.66    369.74 o 
   2   2   0   134248.55   137078.77    725.77 o 
   4   2   0    72592.07    68317.55    431.16 o 
   6   2   0    21364.91    20691.76    233.52 o 
   8   2   0     8518.31     8359.71    154.35 o 
   0   4   0    59121.58    61658.35    348.19 o 
   2   4   0    53779.96    52656.29    342.92 o 
   4   4   0    34231.37    37216.47    447.89 o 
   6   4   0    13996.21    15751.05    284.54 o 
   8   4   0     5839.71     6132.86    143.93 o 
   0   6   0    16146.25    15564.16    194.38 o 
   2   6   0    20670.67    20312.30    233.68 o 
   4   6   0    15708.39    14713.25    209.21 o 
   6   6   0     4992.38     6249.72    192.16 o 
   0   8   0     9641.35     9174.21    156.65 o 
   2   8   0     3384.58     3382.02     99.58 o 
   4   8   0     1302.95     1412.83     47.22 o 
   1   1   1     7992.39     8053.17     46.88 o 
   3   1   1     3820.81     3711.44     35.20 o 
   5   1   1       80.13       69.47      1.94 o 
   7   1   1      837.72      833.74     15.79 o 
   9   1   1       45.33       51.04      4.49 o 
   0   2   1      143.73      152.69      4.32 o 
   2   2   1      862.17     1005.80     60.66 o 
   4   2   1     1081.02     1139.51     93.43 o 
   6   2   1        1.35        8.85      3.45 o 
   8   2   1       18.53       18.31      6.10 o 
   1   3   1      267.93      257.68      6.36 o 
   3   3   1      122.97      124.66     25.65 o 
   5   3   1        4.73        8.81     12.82 o 
   7   3   1        5.38       13.37      3.37 o 
   0   4   1       10.28       14.75      1.73 o 
   2   4   1        2.23       -3.05      3.05 o 
   4   4   1        2.59       17.87      4.39 o 
   6   4   1       12.35        7.25      6.41 o 
   8   4   1        0.29       10.75      5.49 o 
   1   5   1      150.09      159.57      2.92 o 
   3   5   1       20.68       24.55      2.59 o 
   5   5   1       35.28       54.79      9.46 o 
   7   5   1        5.49       12.72     10.07 o 
   0   6   1     1398.37     1407.34     43.24 o 
   2   6   1      368.58      336.65     10.38 o 
   4   6   1      201.83      170.79      5.39 o 
   6   6   1      279.98      247.88      9.82 o 
   1   7   1      250.52      248.55     10.23 o 
   3   7   1      326.24      314.71      9.07 o 
   5   7   1        0.39       -3.65      3.65 o 
   0   8   1      238.93      245.20      6.60 o 
   2   8   1      188.43      188.90      6.11 o 
   4   8   1       91.55       87.08      4.95 o 
   1   9   1        0.01        1.68      2.44 o 
   3   9   1      408.31      416.49     12.83 o 
   0   0   2    47590.31    44121.07    283.71 o 
   2   0   2    76381.71    70572.53    311.77 o 
   4   0   2    52375.83    48792.02    316.57 o 
   6   0   2    14888.91    13745.44    187.88 o 
   8   0   2     6479.31     6478.86    134.51 o 
   1   1   2     8481.45     8620.15    131.90 o 
   3   1   2    17272.69    16923.55    280.40 o 
   5   1   2     4408.21     4240.31     67.93 o 
   7   1   2     1020.79     1078.36     28.81 o 
   9   1   2      854.70      883.91     24.88 o 
   0   2   2    70432.53    76409.30    314.49 o 
   2   2   2    56265.04    57070.22    329.32 o 
   4   2   2    33673.17    31708.72    258.71 o 
   6   2   2    16585.90    16007.57    201.86 o 
   8   2   2     5921.12     5825.59    128.54 o 
   1   3   2     9909.94     9898.57    144.72 o 
   3   3   2     1398.75     1121.05     46.22 o 
   5   3   2     2510.64     2304.23     75.43 o 
   7   3   2     1718.47     1744.12     70.06 o 
   0   4   2    67663.35    70678.55    386.70 o 
   2   4   2    40382.93    40168.70    288.62 o 
   4   4   2    22047.95    20176.65    227.09 o 
   6   4   2    14386.37    13817.37    204.59 o 
   8   4   2     4897.41     5187.01    121.09 o 
   1   5   2     9815.18     9402.34     97.24 o 
   3   5   2     3964.68     3875.34     95.34 o 
   5   5   2     3009.45     2759.99     92.76 o 
   7   5   2     1739.09     1782.47     64.49 o 
   0   6   2    27006.08    27009.90    262.45 o 
   2   6   2    22667.37    23033.95    248.96 o 
   4   6   2    13912.17    13186.32    191.48 o 
   6   6   2     6887.10     7676.55    171.56 o 
   1   7   2     1522.91     1403.92     48.24 o 
   3   7   2     2041.96     2062.68     81.25 o 
   5   7   2      792.47      795.71     29.38 o 
   0   8   2     6857.56     7033.02    142.39 o 
   2   8   2     7948.69     7976.94    151.68 o 
   4   8   2     5735.26     5714.76    130.24 o 
   1   9   2      413.13      371.38     25.36 o 
   3   9   2      805.18      773.56     31.82 o 
   1   1   3     3864.26     3655.05    125.83 o 
   3   1   3       14.60       29.02      1.73 o 
   5   1   3      118.71       91.66      3.45 o 
   7   1   3      221.24      217.96      5.72 o 
   9   1   3        4.40        2.75      3.88 o 
   0   2   3    11720.13    12239.87    110.10 o 
   2   2   3       10.34        1.83      3.66 o 
   4   2   3      376.30      447.80     19.58 o 
   6   2   3      951.43      865.59     29.43 o 
   8   2   3       84.22       55.55      6.71 o 
   1   3   3      317.54      370.57     10.39 o 
   3   3   3      685.47      607.01     23.30 o 
   5   3   3        2.66        8.54      3.66 o 
   7   3   3      157.79      172.20      7.33 o 
   0   4   3     1975.56     1964.19     58.21 o 
   2   4   3     1555.99     1515.63     54.88 o 
   4   4   3      972.52      927.52     32.51 o 
   6   4   3      292.67      237.07     12.22 o 
   8   4   3      163.78      118.46      7.94 o 
   1   5   3      355.07      359.63     21.10 o 
   3   5   3      226.12      276.16     11.00 o 
   5   5   3        0.64        0.61      4.27 o 
   7   5   3       88.96       61.65      6.10 o 
   0   6   3        6.32       23.80      4.27 o 
   2   6   3      858.86      805.90     29.42 o 
   4   6   3      872.23      783.49     27.57 o 
   6   6   3        6.13       11.59      6.10 o 
   1   7   3       36.52       39.43      3.45 o 
   3   7   3      259.79      250.47      8.55 o 
   5   7   3       57.51       49.44      6.10 o 
   0   8   3      224.15      224.16      9.16 o 
   2   8   3      199.66      208.87      8.55 o 
   4   8   3      170.55      161.21      8.55 o 
   1   9   3        1.26       -0.90      4.88 o 
   3   9   3       45.55       53.10      6.71 o 
   0   0   4    39970.88    39579.39    333.94 o 
   2   0   4    88841.82    86444.11    421.95 o 
   4   0   4    48604.31    45615.77    318.03 o 
   6   0   4    10505.87     9698.06    157.06 o 
   8   0   4     4555.21     4245.34    116.12 o 
   1   1   4    87829.71    94233.55   4914.02 o 
   3   1   4    28192.28    26925.02    265.67 o 
   5   1   4    20177.14    19709.27    423.44 o 
   7   1   4    10166.99    10095.01    155.91 o 
   9   1   4     2106.54     2453.57    155.84 o 
   0   2   4   135416.66   149809.80    579.23 o 
   2   2   4    57206.14    60163.30    507.90 o 
   4   2   4    27377.06    24165.42    245.91 o 
   6   2   4    18836.68    18343.30    223.91 o 
   8   2   4     6365.07     6314.40    136.21 o 
   1   3   4    22667.11    22218.85    280.34 o 
   3   3   4    30128.65    34370.71    371.22 o 
   5   3   4    10590.53     9839.36    160.61 o 
   7   3   4     3194.12     3348.34     95.19 o 
   0   4   4    21617.31    20778.97    197.87 o 
   2   4   4    28179.37    27573.96    246.32 o 
   4   4   4    18900.57    18941.33    252.06 o 
   6   4   4     6185.96     6119.24    132.13 o 
   8   4   4     2472.25     2549.29     87.42 o 
   1   5   4    11825.91    11130.94    111.48 o 
   3   5   4    14467.42    14093.53    191.84 o 
   5   5   4     5856.57     5599.77    124.52 o 
   7   5   4     1800.83     1786.42     73.72 o 
   0   6   4    13657.78    13588.59    185.79 o 
   2   6   4     7074.97     6758.62    136.32 o 
   4   6   4     3629.19     3342.70     97.93 o 
   6   6   4     3635.16     3486.92    107.63 o 
   1   7   4     5213.58     5070.64     84.95 o 
   3   7   4     1974.73     1790.46     79.37 o 
   5   7   4     1840.51     1839.69     78.65 o 
   0   8   4     2156.54     2169.85     81.87 o 
   2   8   4     3877.95     4006.43    109.65 o 
   4   8   4     3371.23     3469.96    102.55 o 
   1   9   4     1737.07     1779.15     66.94 o 
   3   9   4      763.04      747.11     28.76 o 
   1   1   5     4769.30     4973.92     67.25 o 
   3   1   5     2039.63     2165.02     48.05 o 
   5   1   5       28.93       17.81      2.78 o 
   7   1   5      555.55      573.95     15.31 o 
   9   1   5       34.96       42.61      5.80 o 
   0   2   5     5818.61     6111.50     95.62 o 
   2   2   5        8.65       18.31      4.88 o 
   4   2   5      221.97      196.77      6.72 o 
   6   2   5      253.55      266.99     10.39 o 
   8   2   5       18.36       15.87      6.10 o 
   1   3   5      397.55      416.54     10.80 o 
   3   3   5      466.82      585.77     22.04 o 
   5   3   5       81.27       91.57      6.72 o 
   7   3   5        1.75        2.44      4.88 o 
   0   4   5     1032.98      950.77     46.09 o 
   2   4   5      608.69      616.87     26.34 o 
   4   4   5      618.48      647.70     28.77 o 
   6   4   5      218.24      196.68      9.16 o 
   8   4   5       85.36       59.82      6.71 o 
   1   5   5      335.69      316.72     18.04 o 
   3   5   5       39.73       35.40      4.88 o 
   5   5   5       33.02       57.98      6.71 o 
   7   5   5       61.57       63.48      7.32 o 
   0   6   5     1083.52     1067.62     36.20 o 
   2   6   5       72.57       72.03      5.49 o 
   4   6   5        4.91        7.32      4.27 o 
   6   6   5      282.77      257.79      9.77 o 
   1   7   5       47.02       41.68      3.65 o 
   3   7   5      476.69      492.82     23.23 o 
   5   7   5       16.63       20.14      6.10 o 
   0   8   5      508.03      502.03     19.57 o 
   2   8   5      549.85      536.33     23.24 o 
   4   8   5      408.97      383.19     13.45 o 
   1   9   5       38.19       29.56      5.80 o 
   3   9   5      123.83      132.48      8.55 o 
   0   0   6    29040.92    30901.49    332.70 o 
   2   0   6     5129.91     4754.76    102.12 o 
   4   0   6     1764.92     1455.60     57.38 o 
   6   0   6     5826.10     5114.95    120.98 o 
   8   0   6     1325.23     1272.60     45.38 o 
   1   1   6    49968.01    55593.62   1250.18 o 
   3   1   6    41586.32    41309.72    326.40 o 
   5   1   6    19155.96    18004.54    158.44 o 
   7   1   6     7289.05     7133.91     99.78 o 
   0   2   6    13824.77    14455.43    168.36 o 
   2   2   6    13281.51    12019.00    231.01 o 
   4   2   6     9011.27     9267.84    184.89 o 
   6   2   6     3354.16     3009.56     91.69 o 
   8   2   6     1412.03     1394.34     47.23 o 
   1   3   6    53144.28    56846.95    264.23 o 
   3   3   6    31518.34    32185.35    433.40 o 
   5   3   6    18382.86    18397.26    279.70 o 
   7   3   6     8250.16     8107.20    154.32 o 
   0   4   6     3596.37     3196.37     80.57 o 
   2   4   6     8828.84     8688.05    150.25 o 
   4   4   6     6581.46     7113.00    197.25 o 
   6   4   6     1228.49     1351.83     50.29 o 
   8   4   6      702.96      742.66     28.75 o 
   1   5   6    24973.77    23754.06    295.58 o 
   3   5   6    15018.53    14542.53    212.66 o 
   5   5   6     9508.83    10266.24    223.97 o 
   7   5   6     4619.10     5236.38    152.00 o 
   0   6   6     3311.33     3431.19     96.12 o 
   2   6   6     3131.26     2999.99     95.36 o 
   4   6   6     2126.16     2060.14     81.89 o 
   6   6   6      882.67      946.51     37.96 o 
   1   7   6    10469.92    10087.75    118.50 o 
   3   7   6     9916.08     9975.00    173.84 o 
   5   7   6     4911.41     4823.06    121.76 o 
   0   8   6     3332.61     3230.91     99.54 o 
   2   8   6     1278.56     1279.84     43.54 o 
   4   8   6      570.37      605.38     22.01 o 
   1   9   6     3292.15     3245.82    146.95 o 
   3   9   6     2557.64     2648.45     93.58 o 
   1   1   7       70.86       68.84      3.61 o 
   3   1   7      252.17      323.72     13.14 o 
   5   1   7        0.05        1.46      3.21 o 
   7   1   7        4.73        7.93      4.27 o 
   0   2   7      730.17      838.69     29.47 o 
   2   2   7      667.44      666.58     27.60 o 
   4   2   7      395.13      444.64     19.57 o 
   6   2   7      103.45       79.37      6.11 o 
   8   2   7       51.92       35.40      6.71 o 
   1   3   7     5759.52     6150.60    197.68 o 
   3   3   7       14.36       10.99      7.32 o 
   5   3   7      440.44      426.84     15.29 o 
   7   3   7      910.41      819.40     29.40 o 
   0   4   7     1815.93     1777.35     66.65 o 
   2   4   7     1477.69     1509.71     71.39 o 
   4   4   7      772.32      857.57     36.14 o 
   6   4   7      418.91      501.86     19.56 o 
   8   4   7      154.09      175.84      9.16 o 
   1   5   7      115.93      135.19      4.69 o 
   3   5   7     2489.43     2519.64     94.49 o 
   5   5   7      269.06      302.41     13.44 o 
   7   5   7        2.73        6.71      9.76 o 
   0   6   7      964.15      970.47     34.33 o 
   2   6   7      825.05      859.41     33.08 o 
   4   6   7      564.07      559.06     27.53 o 
   6   6   7      251.62      297.46     14.66 o 
   1   7   7        7.04       11.90      3.45 o 
   3   7   7       46.26       62.26      6.71 o 
   5   7   7        8.02       11.59      6.71 o 
   0   8   7      576.26      594.48     24.46 o 
   2   8   7      402.37      479.77     22.00 o 
   4   8   7      241.34      237.59      9.77 o 
   1   9   7       80.76       94.79      9.46 o 
   0   0   8     3342.98     3432.94    115.50 o 
   2   0   8     2307.64     2290.02     91.87 o 
   4   0   8     1457.58     1299.61     63.38 o 
   6   0   8      345.32      273.20     12.22 o 
   8   0   8      239.75      202.17      9.16 o 
   1   1   8    63127.80    71466.21    754.44 o 
   3   1   8    54390.39    56565.82    723.45 o 
   5   1   8    25207.64    24043.84    295.34 o 
   7   1   8     9385.17     9037.23    119.48 o 
   0   2   8       65.06      123.94      5.49 o 
   2   2   8     1773.26     1713.21     64.23 o 
   4   2   8     1521.40     1553.57     59.07 o 
   6   2   8       12.18        6.10      4.88 o 
   8   2   8       18.63       25.63      5.49 o 
   1   3   8    55638.46    59895.71   1489.69 o 
   3   3   8    32940.57    32053.76    476.23 o 
   5   3   8    19864.52    20601.91    345.24 o 
   7   3   8     9190.30     9668.99    186.26 o 
   0   4   8     7202.38     7482.55    143.05 o 
   2   4   8       75.91       89.74      6.10 o 
   4   4   8       92.79       99.51      9.77 o 
   6   4   8     1244.64     1401.33     49.06 o 
   1   5   8    20270.33    19842.90    171.68 o 
   3   5   8    12029.56    12232.31    215.69 o 
   5   5   8     7641.29     8174.82    225.82 o 
   7   5   8     3825.25     4390.53    170.70 o 
   0   6   8        0.53        3.66      4.27 o 
   2   6   8      507.66      525.39     19.57 o 
   4   6   8      643.06      663.84     27.53 o 
   6   6   8        3.99       -1.83      8.54 o 
   1   7   8     8183.55     7975.75    110.54 o 
   3   7   8     7262.46     6959.08    153.73 o 
   5   7   8     3751.90     3814.38    121.83 o 
   0   8   8        9.95       67.13      6.10 o 
   2   8   8       13.35       15.26      5.49 o 
   4   8   8        4.26        5.49      5.49 o 
   1   9   8     2508.47     2560.51     66.60 o 
   1   1   9      123.91      144.84      4.21 o 
   3   1   9      497.26      507.78     13.94 o 
   5   1   9       80.54       77.73      4.95 o 
   7   1   9        0.29       10.87      4.52 o 
   0   2   9     4365.25     4977.68    130.74 o 
   2   2   9      215.98      268.87     10.39 o 
   4   2   9       26.30       32.35      7.32 o 
   6   2   9      691.65      701.38     22.03 o 
   8   2   9      126.27      118.44      8.55 o 
   1   3   9     1410.96     1401.22     35.40 o 
   3   3   9      447.37      518.12     23.86 o 
   5   3   9       22.27       31.13      9.15 o 
   7   3   9      319.84      321.37     13.44 o 
   0   4   9      245.58      232.82      9.17 o 
   2   4   9      313.43      289.73     13.45 o 
   4   4   9      129.48      144.10     10.99 o 
   6   4   9      111.41      122.10     10.99 o 
   1   5   9      190.02      226.48     10.38 o 
   3   5   9      575.81      551.27     24.47 o 
   5   5   9        0.45       10.98      9.76 o 
   7   5   9      139.44      125.16     14.65 o 
   0   6   9      367.02      358.80     15.89 o 
   2   6   9     1381.53     1356.73     46.04 o 
   4   6   9     1418.44     1475.27     50.93 o 
   6   6   9      113.37      133.70     12.82 o 
   1   7   9       10.88       26.55      4.32 o 
   3   7   9      128.81      158.13      8.55 o 
   5   7   9       21.73       21.97      7.32 o 
   0   8   9      531.37      547.26     18.34 o 
   2   8   9      403.28      420.47     18.33 o 
   4   8   9      243.89      250.41     10.38 o 
   1   9   9      298.93      297.35     11.91 o 
   0   0  10     1651.45     1851.75     67.90 o 
   2   0  10     1363.43     1413.85     49.24 o 
   4   0  10      548.27      517.12     19.58 o 
   6   0  10      424.80      444.44     19.56 o 
   8   0  10      134.53      130.04      8.55 o 
   1   1  10    51156.04    57193.46   1740.16 o 
   3   1  10    23689.61    23331.88    482.16 o 
   5   1  10    16577.41    15690.42    175.36 o 
   7   1  10     8635.35     8380.00    121.61 o 
   0   2  10     3491.48     3773.30    126.01 o 
   2   2  10     3557.52     3990.97    153.26 o 
   4   2  10     2561.45     2573.88     89.61 o 
   6   2  10      720.58      782.81     32.44 o 
   8   2  10      342.42      332.37     14.66 o 
   1   3  10    26064.71    26605.96    471.72 o 
   3   3  10    27252.54    29225.93    453.63 o 
   5   3  10    11924.25    11583.73    274.38 o 
   7   3  10     4224.80     4260.32    141.29 o 
   0   4  10     2952.47     2696.66    102.88 o 
   2   4  10     1455.49     1613.63     59.63 o 
   4   4  10      676.57      689.20     30.60 o 
   6   4  10      781.79      852.61     39.78 o 
   1   5  10    14819.44    14331.65    275.12 o 
   3   5  10    16435.31    17120.37    288.62 o 
   5   5  10     7410.36     7276.52    230.35 o 
   0   6  10      505.25      519.85     21.41 o 
   2   6  10      814.12      771.55     31.84 o 
   4   6  10      656.33      638.10     24.47 o 
   6   6  10      160.42      164.86     14.04 o 
   1   7  10     8096.35     7749.90    114.39 o 
   3   7  10     3900.97     4175.08    126.31 o 
   5   7  10     3204.24     3597.18    131.42 o 
   0   8  10      782.57      647.49     23.26 o 
   2   8  10      580.83      538.14     20.18 o 
   1   1  11     1137.38     1361.27     71.22 o 
   3   1  11      426.99      461.95     12.62 o 
   5   1  11      259.54      257.44      7.31 o 
   7   1  11      184.45      164.26     12.21 o 
   0   2  11      306.52      418.17     22.01 o 
   2   2  11      494.64      532.37     22.03 o 
   4   2  11      679.02      663.03     33.06 o 
   6   2  11       32.76       34.79      7.32 o 
   1   3  11      835.37      927.71     21.45 o 
   3   3  11     2023.10     2450.26     89.36 o 
   5   3  11      544.11      586.56     26.30 o 
   7   3  11       62.72       71.41      9.77 o 
   0   4  11       89.30       79.98      6.72 o 
   2   4  11       70.59       59.82      7.33 o 
   4   4  11       49.05       37.23      8.55 o 
   6   4  11       20.62       25.02     10.37 o 
   1   5  11     1959.72     2035.78     78.19 o 
   3   5  11      543.70      680.16     26.30 o 
   5   5  11      564.78      617.06     26.30 o 
   0   6  11     1816.65     1738.38     79.94 o 
   2   6  11      349.18      377.67     15.89 o 
   4   6  11       85.52       95.23      9.77 o 
   1   7  11      841.31      923.48     23.57 o 
   3   7  11      752.77      857.32     33.66 o 
   0   8  11      299.86      285.90     11.61 o 
   2   8  11      367.05      366.62     12.22 o 
   0   0  12    10230.09    11950.69    264.18 o 
   2   0  12     7935.14     7487.32    204.27 o 
   4   0  12     5165.19     5199.16    160.62 o 
   6   0  12     2663.18     2748.61    109.77 o 
   1   1  12    18729.42    19188.78   1168.03 o 
   3   1  12    19306.02    18512.99    333.35 o 
   5   1  12     8796.48     8255.29    546.55 o 
   7   1  12     3138.67     3131.88     81.49 o 
   0   2  12     4497.33     3946.70    141.94 o 
   2   2  12     8559.71     9451.57    249.70 o 
   4   2  12     6666.66     6839.62    208.67 o 
   6   2  12     1549.92     1583.29     60.78 o 
   1   3  12    14782.29    14072.00    322.21 o 
   3   3  12     7439.85     8484.22    241.72 o 
   5   3  12     5442.57     5502.92    195.82 o 
   7   3  12     2904.76     3046.06    129.46 o 
   0   4  12    11466.05    11429.27    219.29 o 
   2   4  12     3368.23     3597.76    141.90 o 
   4   4  12     1216.29     1394.08     61.95 o 
   6   4  12     2817.68     3023.97    106.04 o 
   1   5  12    11305.52    10644.66    149.43 o 
   3   5  12     6499.32     6882.82    194.81 o 
   5   5  12     4399.40     4937.04    183.57 o 
   0   6  12     1684.21     1746.86     87.25 o 
   2   6  12     2777.76     2795.45    113.52 o 
   4   6  12     2259.89     2082.27     72.61 o 
   1   7  12     2892.00     3048.05    201.10 o 
   3   7  12     3116.10     3280.38    128.35 o 
   0   8  12     1381.66     1320.87     45.38 o 
   2   8  12     1105.20     1117.96     42.27 o 
   1   1  13       94.33      138.57     16.21 o 
   3   1  13      149.03      197.83     28.40 o 
   5   1  13       76.71       83.36     15.26 o 
   7   1  13        9.02       13.99      5.38 o 
   0   2  13      594.19      534.38     26.93 o 
   2   2  13      156.14      150.23     10.38 o 
   4   2  13       38.94       40.28      9.16 o 
   6   2  13      173.03      149.00     11.60 o 
   1   3  13      624.91      632.92     33.66 o 
   3   3  13      472.49      453.75     20.18 o 
   5   3  13       18.70       35.40      9.76 o 
   7   3  13      309.13      302.39     15.27 o 
   0   4  13      853.61      683.69     24.51 o 
   2   4  13      826.25      682.90     28.79 o 
   4   4  13      662.63      679.78     24.47 o 
   6   4  13      236.27      229.64     16.49 o 
   1   5  13        8.02       35.27      4.95 o 
   3   5  13     1244.10     1286.01     53.97 o 
   5   5  13      117.55      108.67     13.43 o 
   0   6  13      138.72       91.59      7.94 o 
   2   6  13      265.02      235.79     11.61 o 
   4   6  13      182.66      182.58     12.21 o 
   1   7  13      791.80      824.09     22.49 o 
   3   7  13      463.91      500.61     20.78 o 
   0   0  14    25063.05    29026.70    430.74 o 
   2   0  14    15022.21    14537.76    293.96 o 
   4   0  14     8911.10     8402.52    210.89 o 
   6   0  14     6183.78     5881.20    172.30 o 
   1   1  14     7959.28     8365.77    374.79 o 
   3   1  14     6042.44     5900.44    135.71 o 
   5   1  14     3270.25     3109.92     89.14 o 
   7   1  14     1413.82     1411.86     35.99 o 
   0   2  14    14044.34    12837.22    266.14 o 
   2   2  14    10475.71    11697.95    277.50 o 
   4   2  14     5973.15     6468.58    206.36 o 
   6   2  14     3878.83     3638.52    149.16 o 
   1   3  14     4707.63     4295.29    188.24 o 
   3   3  14     3588.26     3918.62    173.47 o 
   5   3  14     2005.62     2126.34     71.94 o 
   0   4  14     5022.66     4577.94    154.01 o 
   2   4  14     9147.15     8788.54    223.61 o 
   4   4  14     7547.52     7993.20    240.49 o 
   6   4  14     1544.82     1858.37     69.33 o 
   1   5  14     2800.98     2570.67     79.76 o 
   3   5  14     1720.48     1823.20     67.57 o 
   5   5  14     1171.45     1373.21     53.92 o 
   0   6  14     5685.29     5252.45    152.74 o 
   2   6  14     4022.86     3999.40    146.80 o 
   4   6  14     2525.24     2355.49     81.27 o 
   1   7  14      751.25      765.55     21.69 o 
   1   1  15        5.03       54.35     16.48 o 
   3   1  15      529.46      556.77     37.00 o 
   5   1  15       31.85       37.60     12.51 o 
   0   2  15        8.99        9.15      7.93 o 
   2   2  15      243.83      306.06     14.05 o 
   4   2  15      284.13      289.59     14.66 o 
   6   2  15        9.23       10.37     11.59 o 
   1   3  15      757.31      725.98     30.31 o 
   3   3  15      953.78     1132.13     44.11 o 
   5   3  15      366.95      426.53     22.00 o 
   0   4  15        8.91        6.10      6.71 o 
   2   4  15        0.12       -7.93      7.93 o 
   4   4  15        0.41        7.32     10.37 o 
   1   5  15     1491.88     1425.30     40.63 o 
   3   5  15      717.24      706.11     31.21 o 
   0   6  15      131.06      160.57     10.38 o 
   2   6  15        2.39       14.65      7.93 o 
   1   7  15     1113.38     1142.33     30.94 o 
   0   0  16     6207.83     6659.17    198.16 o 
   2   0  16    11080.63    11141.46    260.71 o 
   4   0  16     8928.89     7624.29    209.66 o 
   6   0  16     2024.00     1956.90     73.75 o 
   1   1  16      713.26      772.82     15.29 o 
   3   1  16       71.52       80.14      8.85 o 
   5   1  16      193.45      194.63      8.17 o 
   0   2  16    11547.19    10909.75    261.23 o 
   2   2  16     6680.27     7473.42    216.39 o 
   4   2  16     3680.14     3791.97    160.29 o 
   6   2  16     3186.26     3306.43    130.80 o 
   1   3  16      490.18      568.16     15.24 o 
   3   3  16     1045.34     1263.49     50.25 o 
   5   3  16      327.95      354.97     20.77 o 
   0   4  16     6620.85     6126.77    183.50 o 
   2   4  16     6473.69     6831.15    210.80 o 
   4   4  16     4593.53     4896.70    182.39 o 
   1   5  16       82.59       87.86      6.68 o 
   3   5  16      314.09      441.71     17.72 o 
   0   6  16     5669.17     5048.80    166.24 o 
   2   6  16     3815.67     3536.22    142.24 o 
   1   1  17      106.75      101.33      5.18 o 
   3   1  17      150.57      145.54     19.84 o 
   5   1  17        0.34       -1.46      5.56 o 
   0   2  17      126.45      134.32     11.60 o 
   2   2  17       93.30       84.24     10.38 o 
   4   2  17      213.19      188.10     13.44 o 
   1   3  17      299.00      276.94     38.80 o 
   3   3  17     1003.37     1076.27     42.27 o 
   5   3  17      282.66      287.10     16.49 o 
   2   4  17        9.00        2.44      7.93 o 
   4   4  17        3.70       -1.22     10.37 o 
   1   5  17     1009.76      849.97     24.19 o 
   3   5  17      265.09      276.70     15.27 o 
   0   6  17       43.84       14.04      7.93 o 
   0   0  18     9409.23    10067.38    245.67 o 
   2   0  18     7969.85     8101.47    217.07 o 
   4   0  18     5029.44     4568.83    165.30 o 
   1   1  18      248.10      190.52      6.03 o 
   3   1  18        0.57       -4.99      5.99 o 
   5   1  18       53.65       22.13      6.68 o 
   0   2  18     7687.54     7480.11    213.72 o 
   2   2  18     8064.56     8434.66    232.09 o 
   4   2  18     5920.12     6619.85    203.15 o 
   1   3  18        2.19       10.01      5.81 o 
   3   3  18      147.81      124.56     12.82 o 
   0   4  18     6156.47     5018.60    168.49 o 
   2   4  18     3794.01     3417.18    153.41 o 
   1   5  18      103.81       76.70     10.99 o 
   1   1  19       68.33       69.57      4.94 o 
   3   1  19       23.60       25.36      6.47 o 
   0   2  19       14.37       -3.66      8.54 o 
   2   2  19       66.68       72.03     11.60 o 
   4   2  19       98.01      108.05     12.82 o 
   1   3  19      252.42      192.02     12.22 o 
   3   3  19       70.34      100.71     11.60 o 
   0   4  19      455.62      419.31     16.50 o 
   2   4  19      316.04      355.55     16.49 o 
   0   0  20     3910.78     4061.03    158.48 o 
   2   0  20     1121.26     1333.91     55.76 o 
   1   1  20      575.89      511.22     10.52 o 
   3   1  20      566.49      475.65     25.99 o 
   0   2  20     1887.00     1838.37     68.20 o 
   2   2  20     2597.26     2569.47     84.38 o 
   1   3  20      878.78      685.35     19.90 o 
   0   4  20     1938.33     1748.99     66.96 o 
   1   1  21        0.09        9.58      5.46 o 
   0   2  21       23.50       21.97      9.76 o 
                                                 
